# Supplementary material for: Microbial Degradation of Lobster Shells to Extract Chitin Derivatives for Plant Disease Management
Source: Front Microbiol. 2017 May 5;8:781. doi: 10.3389/fmicb.2017.00781 (PMC5418339; doi:10.3389/fmicb.2017.00781)
Supplement: Supplementary file 3 [file Data_Sheet_1.XLSX]

## Sheet: Protease_screening
Protease activity (units / mg protein) measured in the culture supernatants of microbes grown in
raw lobster shells from 1 to 7 days after incubation at 25 °C [n=3, P < 0.0001]
Number	Microbe	Day	Protease (units / mg protein)			Letter groupings
1	Bs	3	115.54	±	0.02	A
2	S223	7	103.79	±	0.00309	AB
3	Bs	4	101.75	±	0.03	AB
4	Bs	5	86.06	±	0.02	ABC
5	S223	6	81.19	±	0.02	ABC
6	Bs	6	65.98	±	0.01	ABC
7	S223	4	65.42	±	0.01	ABC
8	S223	5	65.39	±	0.00976	ABC
9	S223	3	63.25	±	0.02	ABC
10	Bs	2	29.3	±	0.01	ABCD
11	S224	7	27.28	±	0.00308	ABCD
12	Bs	7	22.92	±	0.02	ABCD
13	S224	6	16.27	±	0.00219	BCD
14	S224	5	4.57	±	0.0029	CDE
15	Th	3	1.9	±	0.01	CDE
16	Th	4	1.19	±	0.01	CDE
Values (Mean ± SE) sharing the same letters are not significantly different (Tukey’s HSD at α = 0.05). (Bs – Bacillus subtilis, Th – Trichoderma harzianum).
Raw Data
		Protease (units / mg protein)
Microbe	Day 1		Day 2		Day 3		Day 4		Day 5		Day 6		Day 7
	Mean	SE	Mean	SE	Mean	SE	Mean	SE	Mean	SE	Mean	SE	Mean	SE
Bs	-489.215	0.0017591	29.2957	0.0115	115.535	0.0199	101.746	0.0273	86.0586	0.0174	65.4247	0.014	22.9241	0.0168
Pf	-191.404	0.00098036	-133.945	0.00022361	-286.673	0.00084656	-103.434	0.0013581	-197.145	0.0014318	-221.006	0.00060093	-133.933	0.0018753
S23	-216.982	0.00054263	-174.339	0.0014318	-157.662	0.00030732	-85.0485	0.0015846	-75.1622	0.00096609	-81.6003	0.00084656	-63.2942	0.0017591
S232	-184.618	0.00034157	-167.288	0.0013102	-182.261	0.0002582	-72.6531	0.00042164	-76.4409	0.0011377	-89.5446	0.00047726	-65.6559	0.0011738
S113	-407.005	0.0013354	-116.389	0.00093095	-166.046	0.0014472	-82.6895	0.0030623	-79.1632	0.00055777	-60.0234	0.0011155	-58.8933	0.0019494
S224	-248.293	0.00091894	-121.346	0.0031136	-119.365	0.00070317	-55.6395	0.0033408	4.567	0.0028954	16.2681	0.0021871	27.2825	0.003084
S223	-177.554	0.00076012	-0.7204	0.004285	63.2495	0.0246	65.3878	0.0039553	65.9835	0.0097627	81.187	0.0202	103.794	0.0030948
S2231	-181.079	0.00055777	-74.3432	0.0040056	-27.1413	0.0022161	-25.1645	0.0057198	-18.9464	0.0017013	-18.4137	0.0032292	-22.922	0.0035379
Lba	-61.9526	0.0005	-48.3617	0.00022361	-43.7972	0.0017464	-28.8081	0.0010853	-36.4926	0.00054263	-35.2197	0.0010541	-33.8579	0.00088192
Th	-58.3946	0.00040139	-83.059	0.0109	1.9004	0.0139	1.1937	0.0083293	-37.8548	0.0054016	-34.9042	0.0032702	-42.5497	0.0069542
Ctrl	-49.7745	0.0011667	-38.1714	0.00083333	-34.375	0.0047569	-29.7956	0.00066667	-32.0484	0.00083333	-35.0953	0.0019664	-29.3186	0.00047726
Bs – Bacillus subtilis, Pf – Pseudomonas fluorescens, Lba – Lactobacillus acidophilus, Th – Trichoderma harzianum

## Sheet: Calcium_screening
Calcium content (µg / ml) measured in the culture supernatants of microbes grown in
cooked and raw lobster shells on day 7 after incubation at 25 °C [n=3, P = 0.0002]
Number	Microbe / Shells	Type of shells	Calcium (ppm)			Letter groupings					Raw data
1	S224	Cooked	15.66	±	0.001	A
2	Bs	Raw	14.82	±	0.14	AB					Cooked		Raw
3	S223	Cooked	13.96	±	0.12	ABC					Mean	SE	Mean	SE
4	S2231	Raw	13.9	±	0.1	ABCD				Bs	9.955	0.0025	14.82	0.141
5	S232	Cooked	13.57	±	0.07	ABCD				Pf	9.33	0.028	9.96	0.024
6	S223	Raw	12.3	±	0.02	ABCDE				S23	10.99	0.067	11.915	0.1275
7	S23	Raw	11.92	±	0.13	ABCDE				S232	13.57	0.073	11.675	0.0425
8	S232	Raw	11.68	±	0.04	BCDE				S113	11.495	0.0735	11.015	0.1015
9	Th	Raw	11.56	±	0.06	BCDE				S224	15.66	0.001	11.235	0.0285
10	Lba	Cooked	11.51	±	0.01	BCDE				S223	13.96	0.12	12.3	0.022
11	S113	Cooked	11.5	±	0.07	BCDE				S2231	10.235	0.0035	13.9	0.104
12	S224	Raw	11.24	±	0.03	BCDE				Lba	11.505	0.0135	11.225	0.0805
13	Lba	Raw	11.23	±	0.08	BCDE				Th	11.115	0.0135	11.56	0.056
14	Th	Cooked	11.12	±	0.01	BCDE				Control	11.03	0.044	8.69	0.028
15	Control	Cooked	11.03	±	0.04	BCDE
16	S113	Raw	11.02	±	0.1	BCDE
17	S23	Cooked	10.99	±	0.07	BCDE
18	S2231	Cooked	10.24	±	0.0035	CDE
19	Bs	Cooked	9.96	±	0.0025	DE
20	Pf	Raw	9.96	±	0.02	DE
21	Pf	Cooked	9.33	±	0.03	E
22	Control	Raw	8.69	±	0.03	E
Values (Mean ± SE) sharing the same letters are not significantly different (Tukey’s HSD at α = 0.05). (Bs – Bacillus subtilis, Pf – Pseudomonas fluorescens, Lba – Lactobacillus acidophilus, Th – Trichoderma harzianum).

## Sheet: GlcNAc_screening
N-Acetylglucosamine (GlcNAc µg/ml of sample) quantified in the culture
supernatants of microbes grown in chitin at 25 °C [n=3, P < 0.0001]
Number	Microbe	Day	GlcNAc (µg / ml)			Letter groupings					Raw Data
1	S224	7	27.34	±	0.00153	A
2	Pf	3	26.92	±	0.00145	A						Day 1		Day 3		Day 5		Day 7
3	S223	3	23.84	±	0.00451	B						Mean	SE	Mean	SE	Mean	SE	Mean	SE
4	Pf	5	23.33	±	0.000882	B					Bs	-0.0462963	0.00066667	0.833333	0.00033333	2.89352	0.00033333	0.763889	0.00066667
5	Pf	7	21	±	0.00333	C					Pf	19.5602	0.0025166	26.9213	0.001453	23.3333	0.00088192	20.9954	0.0033333
6	Pf	1	19.56	±	0.00252	CD					S23	10.1157	0.0023094	16.8287	0.00057735	10.8796	0.001453	12.338	0.0015275
7	S223	1	18.52	±	0.017	D					S224	0.763889	0.00088192	3.21759	0.001	12.8241	0.00088192	27.338	0.0015275
8	S23	3	16.83	±	0.000577	E					S113	0.439815	0.00033333	2.4537	0.0011547	4.56019	0.0012019	4.16667	0.00088192
9	S224	5	12.82	±	0.000882	F					S223	18.5185	0.017	23.8426	0.0045092	9.72222	0.0026034	10.1389	0.00066667
10	S23	7	12.34	±	0.00145	FG					S2231	-0.0231481	0.00057735	0.833333	0.00033333	0.95463	9.8131e-18	5.16204	0.0088757
11	S23	5	10.88	±	0.0026	GH					S232	0.810185	0.00057735	0.462963	0.00066667	1.01852	0.00057735	2.61574	0.0061734
12	S223	7	10.14	±	0.00153	H					Lba	0.949074	0.00033333	0.949074	0.00088192	0.925926	0.00088192	1.73611	0.0083533
13	S23	1	10.12	±	0.000667	H					Th	0.416667	0.00088192	0.0231481	0	0.208333	0.00033333	0.902778	0.0017638
14	S223	5	9.72	±	0.00231	H					Control	0		0		0		0
15	S2231	7	5.16	±	0.00888	I
16	S113	5	4.56	±	0.0012	IJ					Bs – Bacillus subtilis, Pf – Pseudomonas fluorescens, Lba – Lactobacillus acidophilus, Th – Trichoderma harzianum
17	S113	7	4.17	±	0.000882	IJK
18	S224	3	3.22	±	0.001	JKL
19	Bs	5	2.89	±	0.000333	KL
20	S232	7	2.62	±	0.00617	LM
21	S113	3	2.45	±	0.00115	LMN
22	Lba	7	1.74	±	0.00835	LMNO
23	S232	5	1.02	±	0.000577	MNOP
24	S2231	5	0.95	±	0.000333	NOP
25	Lba	1	0.95	±	0.000882	NOP
26	Lba	3	0.95	±	0.000882	NOP
27	Lba	5	0.93	±	0.00176	OP
28	Th	7	0.9	±	0.000333	OP
29	S2231	3	0.83	±	0.000333	OP
30	Bs	3	0.83	±	0.000577	OP
31	S232	1	0.81	±	0.000882	OP
32	S224	1	0.76	±	0.000667	OP
33	Bs	7	0.76	±	0.000667	OP
34	S232	3	0.46	±	0.000333	OP
35	S113	1	0.44	±	0.000882	OP
36	Th	1	0.42	±	0.000333	OP
37	Th	5	0.21	±	0	OP
38	Th	3	0.02	±	0.00153	P
Values (Mean ± SE) sharing the same letters are not significantly different (Tukey’s HSD at α = 0.05). Bs – Bacillus subtilis, Pf – Pseudomonas fluorescens, Lba – Lactobacillus acidophilus, Th –Trichoderma harzianum.
